# Supplementary material for: Effects of passages through an insect or a plant on virulence and physiological properties of the fungus Metarhizium robertsii
Source: PeerJ. 2023 Aug 11;11:e15726. doi: 10.7717/peerj.15726 (PMC10424674; doi:10.7717/peerj.15726)
Supplement: Supplemental Information 5 [file peerj-11-15726-s005.xlsx]

## Sheet: Mortality G. mellonella
10*8 conidia/mL
		1	2	3	4	5	6	7	8	9	10	11	12	13	survival		1	2	3	4	5	6	7	8	9	10	11	12	13		1	2	3	4	5	6	7	8	9	10	11	12	13
Control	1	0	0	0	0	0	0	0	0	0	0	0	0	0	13	13	0	0	0	0	0	0	0	0	0	0	0	0	0		0	0	0	0	0	0	0	0	0	0	0	0	0
	2	0	0	0	0	0	0	0	0	0	0	0	0	0	15	15	0	0	0	0	0	0	0	0	0	0	0	0	0		0	0	0	0	0	0	0	0	0	0	0	0	0
	3	0	0	0	0	0	0	0	0	0	0	0	0	0	13	13	0	0	0	0	0	0	0	0	0	0	0	0	0		0	0	0	0	0	0	0	0	0	0	0	0	0
	4	0	0	0	0	0	0	0	0	0	0	0	0	0	15	15	0	0	0	0	0	0	0	0	0	0	0	0	0		0	0	0	0	0	0	0	0	0	0	0	0	0
	5	0	0	0	0	0	0	0	0	0	0	0	0	0	14	14	0	0	0	0	0	0	0	0	0	0	0	0	0		0	0	0	0	0	0	0	0	0	0	0	0	0
	6	0	0	0	0	0	0	0	0	0	0	0	0	0	15	15	0	0	0	0	0	0	0	0	0	0	0	0	0		0	0	0	0	0	0	0	0	0	0	0	0	0
	6	0	0	0	0	0	0	0	0	0	0	0	0	0	15	15	0	0	0	0	0	0	0	0	0	0	0	0	0		0	0	0	0	0	0	0	0	0	0	0	0	0
		0	0	0	0	0	0	0	0	0	0	0	0	0	100	100	0	0	0	0	0	0	0	0	0	0	0	0	0	Control	0	0	0	0	0	0	0	0	0	0	0	0	0
																															0	0	0	0	0	0	0	0	0	0	0	0	0
MB parent	1	0	0	0	0	1	0	0	2	0	0	2	1	1	7	14	0	0	0	0	7.14286	0	0	14.2857	0	0	14.2857	7.14286	7.14286		0	0	0	0	7.14286	7.14286	7.14286	21.4286	21.4286	21.4286	35.7143	42.8571	50
	2	0	0	0	0	0	0	0	1	2	2	1	3	0	4	13	0	0	0	0	0	0	0	7.69231	15.3846	15.3846	7.69231	23.0769	0		0	0	0	0	0	0	0	7.69231	23.0769	38.4615	46.1538	69.2308	69.2308
	3	0	0	0	0	1	0	1	0	1	2	2	1	1	5	14	0	0	0	0	7.14286	0	7.14286	0	7.14286	14.2857	14.2857	7.14286	7.14286		0	0	0	0	7.14286	7.14286	14.2857	14.2857	21.4286	35.7143	50	57.1429	64.2857
	4	0	0	0	0	0	0	0	2	0	2	3	2	0	6	15	0	0	0	0	0	0	0	13.3333	0	13.3333	20	13.3333	0		0	0	0	0	0	0	0	13.3333	13.3333	26.6667	46.6667	60	60
	5	0	0	0	0	0	0	1	1	1	3	2	1	0	5	14	0	0	0	0	0	0	7.14286	7.14286	7.14286	21.4286	14.2857	7.14286	0		0	0	0	0	0	0	7.14286	14.2857	21.4286	42.8571	57.1429	64.2857	64.2857
	6	0	0	0	0	0	0	1	1	0	1	1	1	0	9	14	0	0	0	0	0	0	7.14286	7.14286	0	7.14286	7.14286	7.14286	0		0	0	0	0	0	0	7.14286	14.2857	14.2857	21.4286	28.5714	35.7143	35.7143
	7	0	0	0	0	1	0	2	1	1	2	0	1	1	4	13	0	0	0	0	7.69231	0	15.3846	7.69231	7.69231	15.3846	0	7.69231	7.69231		0	0	0	0	7.69231	7.69231	23.0769	30.7692	38.4615	53.8462	53.8462	61.5385	69.2308
		0	0	0	0	3	0	5	8	5	12	11	10	3	40	97	0	0	0	0	3.09278	0	5.15464	8.24742	5.15464	12.3711	11.3402	10.3093	3.09278	MB parent	0	0	0	0	3.09278	3.09278	8.24742	16.4948	21.6495	34.0206	45.3608	55.6701	58.7629
																															0	0	0	0	1.48169	1.48169	3.07027	2.80376	3.11562	4.53609	3.80966	4.56622	4.60184
MB medium	1	0	0	0	0	2	0	1	3	0	3	1	0	0	5	15	0	0	0	0	13.3333	0	6.66667	20	0	20	6.66667	0	0		0	0	0	0	13.3333	13.3333	20	40	40	60	66.6667	66.6667	66.6667
	2	0	0	0	0	0	0	3	1	0	0	0	2	0	7	13	0	0	0	0	0	0	23.0769	7.69231	0	0	0	15.3846	0		0	0	0	0	0	0	23.0769	30.7692	30.7692	30.7692	30.7692	46.1538	46.1538
	3	0	0	0	0	0	0	2	0	1	1	3	1	0	2	10	0	0	0	0	0	0	20	0	10	10	30	10	0		0	0	0	0	0	0	20	20	30	40	70	80	80
	4	0	0	0	0	0	0	1	1	0	0	0	0	0	11	13	0	0	0	0	0	0	7.69231	7.69231	0	0	0	0	0		0	0	0	0	0	0	7.69231	15.3846	15.3846	15.3846	15.3846	15.3846	15.3846
	5	0	0	0	0	0	0	4	3	0	0	2	2	0	4	15	0	0	0	0	0	0	26.6667	20	0	0	13.3333	13.3333	0		0	0	0	0	0	0	26.6667	46.6667	46.6667	46.6667	60	73.3333	73.3333
	6	0	0	0	0	0	0	0	0	2	0	1	1	0	10	14	0	0	0	0	0	0	0	0	14.2857	0	7.14286	7.14286	0		0	0	0	0	0	0	0	0	14.2857	14.2857	21.4286	28.5714	28.5714
	7	0	0	0	0	1	0	0	0	0	3	1	1	2	3	11	0	0	0	0	9.09091	0	0	0	0	27.2727	9.09091	9.09091	18.1818		0	0	0	0	9.09091	9.09091	9.09091	9.09091	9.09091	36.3636	45.4545	54.5455	72.7273
		0	0	0	0	3	0	11	8	3	7	8	7	2	42	91	0	0	0	0	3.2967	0	12.0879	8.79121	3.2967	7.69231	8.79121	7.69231	2.1978	MB medium	0	0	0	0	3.2967	3.2967	15.3846	24.1758	27.4725	35.1648	43.956	51.6484	53.8462
																															0	0	0	0	2.119	2.119	3.66559	6.35986	5.33445	6.2094	8.38201	8.97669	9.45782
MB plant	1	0	0	0	0	0	0	0	0	0	0	0	0	0	13	13	0	0	0	0	0	0	0	0	0	0	0	0	0		0	0	0	0	0	0	0	0	0	0	0	0	0
	2	0	0	0	0	0	0	0	0	0	1	0	0	0	13	14	0	0	0	0	0	0	0	0	0	7.14286	0	0	0		0	0	0	0	0	0	0	0	0	7.14286	7.14286	7.14286	7.14286
	3	0	0	0	0	0	0	0	0	0	0	0	1	0	12	13	0	0	0	0	0	0	0	0	0	0	0	7.69231	0		0	0	0	0	0	0	0	0	0	0	0	7.69231	7.69231
	4	0	0	0	0	0	1	0	1	0	0	0	1	0	12	15	0	0	0	0	0	6.66667	0	6.66667	0	0	0	6.66667	0		0	0	0	0	0	6.66667	6.66667	13.3333	13.3333	13.3333	13.3333	20	20
	5	0	0	0	0	0	0	0	0	1	0	0	1	0	11	13	0	0	0	0	0	0	0	0	7.69231	0	0	7.69231	0		0	0	0	0	0	0	0	0	7.69231	7.69231	7.69231	15.3846	15.3846
	6	0	0	0	0	0	1	1	1	0	1	0	1	0	9	14	0	0	0	0	0	7.14286	7.14286	7.14286	0	7.14286	0	7.14286	0		0	0	0	0	0	7.14286	14.2857	21.4286	21.4286	28.5714	28.5714	35.7143	35.7143
	7	0	0	0	0	0	0	0	1	0	0	0	1	0	10	12	0	0	0	0	0	0	0	8.33333	0	0	0	8.33333	0		0	0	0	0	0	0	0	8.33333	8.33333	8.33333	8.33333	16.6667	16.6667
		0	0	0	0	0	2	1	3	1	2	0	5	0	80	94	0	0	0	0	0	2.12766	1.06383	3.19149	1.06383	2.12766	0	5.31915	0	MB plant	0	0	0	0	0	2.12766	3.19149	6.38298	7.44681	9.57447	9.57447	14.8936	14.8936
																															0	0	0	0	0	1.27449	2.10335	3.24071	3.07484	3.68009	3.68009	4.35431	4.35431
MB insect	1	0	0	0	0	0	0	0	1	0	0	0	1	0	9	11	0	0	0	0	0	0	0	9.09091	0	0	0	9.09091	0		0	0	0	0	0	0	0	9.09091	9.09091	9.09091	9.09091	18.1818	18.1818
	2	0	0	0	0	1	1	1	1	0	0	0	1	0	9	14	0	0	0	0	7.14286	7.14286	7.14286	7.14286	0	0	0	7.14286	0		0	0	0	0	7.14286	14.2857	21.4286	28.5714	28.5714	28.5714	28.5714	35.7143	35.7143
	3	0	0	0	0	1	0	0	0	1	1	0	0	0	8	11	0	0	0	0	9.09091	0	0	0	9.09091	9.09091	0	0	0		0	0	0	0	9.09091	9.09091	9.09091	9.09091	18.1818	27.2727	27.2727	27.2727	27.2727
	4	0	0	0	0	0	0	0	1	1	0	0	0	0	9	11	0	0	0	0	0	0	0	9.09091	9.09091	0	0	0	0		0	0	0	0	0	0	0	9.09091	18.1818	18.1818	18.1818	18.1818	18.1818
	5	0	0	0	0	0	1	2	0	0	2	1	1	0	7	14	0	0	0	0	0	7.14286	14.2857	0	0	14.2857	7.14286	7.14286	0		0	0	0	0	0	7.14286	21.4286	21.4286	21.4286	35.7143	42.8571	50	50
	6	0	0	0	0	0	1	1	2	0	2	1	1	0	6	14	0	0	0	0	0	7.14286	7.14286	14.2857	0	14.2857	7.14286	7.14286	0		0	0	0	0	0	7.14286	14.2857	28.5714	28.5714	42.8571	50	57.1429	57.1429
	7	0	0	0	0	1	1	0	0	1	2	0	0	0	8	13	0	0	0	0	7.69231	7.69231	0	0	7.69231	15.3846	0	0	0		0	0	0	0	7.69231	15.3846	15.3846	15.3846	23.0769	38.4615	38.4615	38.4615	38.4615
		0	0	0	0	3	4	4	5	3	7	2	4	0	56	88	0	0	0	0	3.40909	4.54545	4.54545	5.68182	3.40909	7.95455	2.27273	4.54545	0	MB insect	0	0	0	0	3.40909	7.95455	12.5	18.1818	21.5909	29.5455	31.8182	36.3636	36.3636
																															0	0	0	0	1.6261	2.3066	3.4161	3.36993	2.56747	4.47755	5.39054	5.67621	5.67621

## Sheet: Mortality L. decemlineata
10*7 conidia/mL
		1	2	3	4	5	6	7	8	survival		1	2	3	4	5	6	7	8		1	2	3	4	5	6	7	8
Control	1	0	0	0	0	0	0	0	0	10	10	0	0	0	0	0	0	0	0		0	0	0	0	0	0	0	0
	2	0	0	0	0	0	0	0	0	10	10	0	0	0	0	0	0	0	0		0	0	0	0	0	0	0	0
	3	0	0	0	0	0	0	0	0	10	10	0	0	0	0	0	0	0	0		0	0	0	0	0	0	0	0
	4	0	0	1	0	0	0	0	0	9	10	0	0	10	0	0	0	0	0		0	0	10	10	10	10	10	10
	5	0	0	1	0	0	0	0	0	9	10	0	0	10	0	0	0	0	0		0	0	10	10	10	10	10	10
	6	0	0	0	0	0	1	0	0	9	10	0	0	0	0	0	10	0	0		0	0	0	0	0	10	10	10
	7	0	0	0	0	0	0	0	0	10	10	0	0	0	0	0	0	0	0		0	0	0	0	0	0	0	0
		0	0	2	0	0	1	0	0	67	70	0	0	2.85714	0	0	1.42857	0	0	Control	0	0	2.85714	2.85714	2.85714	4.28571	4.28571	4.28571
																					0	0	1.84428	1.84428	1.84428	2.02031	2.02031	2.02031
MB parent	1	0	0	0	2	4	0	0	0	0	6	0	0	0	33.3333	66.6667	0	0	0		0	0	0	33.3333	100	100	100	100
	2	0	0	0	8	2	0	0	0	0	10	0	0	0	80	20	0	0	0		0	0	0	80	100	100	100	100
	3	0	0	0	6	3	0	0	0	0	9	0	0	0	66.6667	33.3333	0	0	0		0	0	0	66.6667	100	100	100	100
	4	0	0	1	7	1	1	0	0	0	10	0	0	10	70	10	10	0	0		0	0	10	80	90	100	100	100
	5	0	0	1	6	3	0	0	0	0	10	0	0	10	60	30	0	0	0		0	0	10	70	100	100	100	100
	6	0	0	0	6	4	0	0	0	0	10	0	0	0	60	40	0	0	0		0	0	0	60	100	100	100	100
	7	0	0	0	8	2	0	0	0	0	10	0	0	0	80	20	0	0	0		0	0	0	80	100	100	100	100
	8	0	0	1	5	2	1	0	0	0	9	0	0	11.1111	55.5556	22.2222	11.1111	0	0		0	0	11.1111	66.6667	88.8889	100	100	100
	9	0	0	0	5	3	1	0	0	0	9	0	0	0	55.5556	33.3333	11.1111	0	0		0	0	0	55.5556	88.8889	100	100	100
	10	0	0	0	4	6	0	0	0	0	10	0	0	0	40	60	0	0	0		0	0	0	40	100	100	100	100
	11	0	0	0	7	3	0	0	0	0	10	0	0	0	70	30	0	0	0		0	0	0	70	100	100	100	100
	12	0	0	1	6	3	0	0	0	0	10	0	0	10	60	30	0	0	0		0	0	10	70	100	100	100	100
	13	0	0	0	8	2	0	0	0	0	10	0	0	0	80	20	0	0	0		0	0	0	80	100	100	100	100
		0	0	4	78	38	3	0	0	0	123	0	0	3.25203	63.4146	30.8943	2.43902	0	0	MB parent	0	0	3.25203	66.6667	97.561	100	100	100
																					0	0	1.37152	4.17449	1.30837	1.60906e-15	1.60906e-15	1.60906e-15
MB medium	1	0	0	0	6	2	0	0	0	0	8	0	0	0	75	25	0	0	0		0	0	0	75	100	100	100	100
	2	0	0	0	9	0	0	0	0	0	9	0	0	0	100	0	0	0	0		0	0	0	100	100	100	100	100
	3	0	0	0	5	5	0	0	0	0	10	0	0	0	50	50	0	0	0		0	0	0	50	100	100	100	100
	4	0	0	0	3	6	0	0	0	0	9	0	0	0	33.3333	66.6667	0	0	0		0	0	0	33.3333	100	100	100	100
	5	0	0	0	10	0	0	0	0	0	10	0	0	0	100	0	0	0	0		0	0	0	100	100	100	100	100
	6	0	0	0	8	1	0	0	0	0	9	0	0	0	88.8889	11.1111	0	0	0		0	0	0	88.8889	100	100	100	100
	7	0	0	0	8	0	0	0	0	0	8	0	0	0	100	0	0	0	0		0	0	0	100	100	100	100	100
	8	0	0	0	10	0	0	0	0	0	10	0	0	0	100	0	0	0	0		0	0	0	100	100	100	100	100
	9	0	0	0	8	1	0	0	0	0	9	0	0	0	88.8889	11.1111	0	0	0		0	0	0	88.8889	100	100	100	100
	10	0	0	0	9	1	0	0	0	0	10	0	0	0	90	10	0	0	0		0	0	0	90	100	100	100	100
	11	0	0	0	7	1	1	0	1	0	10	0	0	0	70	10	10	0	10		0	0	0	70	80	90	90	100
	12	0	0	1	7	2	0	0	0	0	10	0	0	10	70	20	0	0	0		0	0	10	80	100	100	100	100
	13	0	0	1	9	0	0	0	0	0	10	0	0	10	90	0	0	0	0		0	0	10	100	100	100	100	100
	14	0	0	0	6	3	1	0	0	0	10	0	0	0	60	30	10	0	0		0	0	0	60	90	100	100	100
		0	0	2	105	22	2	0	1	0	132	0	0	1.51515	79.5455	16.6667	1.51515	0	0.757576	MB medium	0	0	1.51515	81.0606	97.7273	99.2424	99.2424	100
																					0	0	0.970523	5.66572	1.54727	0.714286	0.714286	1.05338e-15
MB plant	1	0	0	0	0	7	1	1	1	0	10	0	0	0	0	70	10	10	10		0	0	0	0	70	80	90	100
	2	0	0	0	2	6	1	1	0	0	10	0	0	0	20	60	10	10	0		0	0	0	20	80	90	100	100
	3	0	0	0	0	8	0	0	0	0	8	0	0	0	0	100	0	0	0		0	0	0	0	100	100	100	100
	4	0	0	0	3	4	2	1	0	0	10	0	0	0	30	40	20	10	0		0	0	0	30	70	90	100	100
	5	0	0	0	3	6	0	1	0	0	10	0	0	0	30	60	0	10	0		0	0	0	30	90	90	100	100
	6	0	0	0	0	6	0	0	0	0	6	0	0	0	0	100	0	0	0		0	0	0	0	100	100	100	100
	7	0	0	0	1	6	3	0	0	0	10	0	0	0	10	60	30	0	0		0	0	0	10	70	100	100	100
	8	0	0	0	2	5	0	2	0	0	9	0	0	0	22.2222	55.5556	0	22.2222	0		0	0	0	22.2222	77.7778	77.7778	100	100
	9	0	0	0	4	4	2	0	0	0	10	0	0	0	40	40	20	0	0		0	0	0	40	80	100	100	100
	10	0	0	0	4	3	2	0	0	0	9	0	0	0	44.4444	33.3333	22.2222	0	0		0	0	0	44.4444	77.7778	100	100	100
	11	0	0	0	2	5	1	4	0	0	12	0	0	0	16.6667	41.6667	8.33333	33.3333	0		0	0	0	16.6667	58.3333	66.6667	100	100
	12	0	0	0	2	3	4	1	0	0	10	0	0	0	20	30	40	10	0		0	0	0	20	50	90	100	100
	13	0	0	0	9	1	0	0	0	0	10	0	0	0	90	10	0	0	0		0	0	0	90	100	100	100	100
		0	0	0	32	64	16	11	1	0	124	0	0	0	25.8065	51.6129	12.9032	8.87097	0.806452	MB plant	0	0	0	25.8065	77.4194	90.3226	99.1935	100
																					0	0	0	6.74871	4.35548	2.97185	0.769231	0
MB insect	1	0	0	0	3	2	3	2	0	0	10	0	0	0	30	20	30	20	0		0	0	0	30	50	80	100	100
	2	0	0	0	5	3	2	0	0	0	10	0	0	0	50	30	20	0	0		0	0	0	50	80	100	100	100
	3	0	0	1	6	0	3	0	0	0	10	0	0	10	60	0	30	0	0		0	0	10	70	70	100	100	100
	4	0	0	0	5	1	4	0	0	0	10	0	0	0	50	10	40	0	0		0	0	0	50	60	100	100	100
	5	0	0	0	3	3	4	0	0	0	10	0	0	0	30	30	40	0	0		0	0	0	30	60	100	100	100
	6	0	0	0	0	3	2	3	2	0	10	0	0	0	0	30	20	30	20		0	0	0	0	30	50	80	100
	7	0	0	0	1	7	0	2	0	0	10	0	0	0	10	70	0	20	0		0	0	0	10	80	80	100	100
	8	0	0	0	2	5	3	0	0	0	10	0	0	0	20	50	30	0	0		0	0	0	20	70	100	100	100
	9	0	0	0	4	3	3	0	0	0	10	0	0	0	40	30	30	0	0		0	0	0	40	70	100	100	100
	10	0	0	1	9	0	0	0	0	0	10	0	0	10	90	0	0	0	0		0	0	10	100	100	100	100	100
	11	0	0	0	3	5	2	0	0	0	10	0	0	0	30	50	20	0	0		0	0	0	30	80	100	100	100
	12	0	0	0	3	3	3	0	1	0	10	0	0	0	30	30	30	0	10		0	0	0	30	60	90	90	100
	13	0	0	0	5	4	0	1	0	0	10	0	0	0	50	40	0	10	0		0	0	0	50	90	90	100	100
		0	0	2	49	39	29	8	3	0	130	0	0	1.53846	37.6923	30	22.3077	6.15385	2.30769	MB insect	0	0	1.53846	39.2308	69.2308	91.5385	97.6923	100
																					0	0	1.04154	7.20234	4.99507	4.05825	1.66173	0

## Sheet: Antagonism against fungi
Antagonistic action of МВ-1 and its reisolates against the phytopathogenic fungi
	F. oxysporum						F. solani						B. cinerea						R. solani						B. sorokiniana
d of cocultivation	5	10	15	20			5	10	15	20			5	10	15	20			5	10	15	20			10	15	20
	7.75862	58.4444	62	63.8889			12.4646	60	60	60.2222			29.0795	51.2222	54.5556	58.5556			41.1111	61.1111	66.6667	73.3333			36.8852	39.4636	53.8941
	10.3448	57.8889	60.3333	64.4444			14.1643	57.8889	57.8889	60.6667			29.7071	52.8889	54.5556	58.6667			41.6667	62.7778	66.6667	75.5556			35.2459	42.5287	55.1402
	8.62069	57.8889	60.3333	63.8889			12.4646	59	59	60.2222			27.8243	51.2222	54	59.2222			41.1111	61.6667	66.1111	74.4444			36.0656	42.5287	54.5171
MB parent	8.90805	58.0741	60.8889	64.0741		MB parent	13.0312	58.963	58.963	60.3704		MB parent	28.8703	51.7778	54.3704	58.8148		MB parent	41.2963	61.8519	66.4815	74.4444		MB parent	36.0656	41.507	54.5171
	1.00058	0.243717	0.731152	0.243717			0.566572	0.609707	0.609707	0.148148			0.553504	0.555556	0.185185	0.206213			0.185185	0.489954	0.185185	0.6415			0.473238	1.02171	0.35972
	10.3448	57.7778	61.8889	65			17.5637	58.8889	58.8889	60.2222			33.4728	57.2222	58.3333	58.3333			38.8889	63.8889	66.1111	77.7778			40.9836	46.3602	59.5016
	11.2069	61.1111	62.5556	65			17.5637	58.3333	58.3333	62.4444			32.2176	51.2222	55.2222	56.1111			39.4444	60	65	75			32.7869	35.6322	55.1402
	11.2069	58.8889	61.8889	64.4444			17.5637	58.3333	58.3333	60.2222			33.4728	53	56.2222	55			38.8889	62.2222	66.1111	75.5556			31.1475	39.4636	55.7632
MB medium	10.9195	59.2593	62.1111	64.8148		MB medium	17.5637	58.5185	58.5185	60.963		MB medium	33.0544	53.8148	56.5926	56.4815		MB medium	39.0741	62.037	65.7407	76.1111		MB medium	34.9727	40.4853	56.8017
	0.378182	1.28963	0.292461	0.243717			0	0.185185	0.185185	0.740741			0.41841	1.77932	0.916994	0.979908			0.185185	1.12644	0.37037	0.848625			3.04249	3.13875	1.36188
	8.62069	61.2222	64.6667	64.8889			9.91501	58.1111	58.1111	60.8889			30.9623	54.7778	54.7778	56.6667			37.7778	60.5556	66.1111	75.5556			34.4262	43.295	55.7632
	6.89655	58.5556	63.1111	63.7778			9.91501	61	61	63.1111			31.59	48.7778	57	58.6667			37.2222	62.2222	64.4444	73.3333			36.8852	44.0613	60.7477
	7.75862	58.4444	63.5556	64.3333			8.2153	59.7778	59.7778	62.1111			30.9623	51.8889	55.8889	59			37.7778	61.6667	65.5556	76.1111			37.7049	43.295	60.1246
MB insect	7.75862	59.4074	63.7778	64.3333		MB insect	9.34844	59.6296	59.6296	62.037		MB insect	31.1715	51.8148	55.8889	58.1111		MB insect	37.5926	61.4815	65.3704	75		MB insect	36.3388	43.5504	58.8785
	0.655031	1.19496	0.608806	0.422131			0.566572	0.837234	0.837234	0.642569			0.209205	1.73245	0.6415	0.728604			0.185185	0.489954	0.489954	0.848625			0.985123	0.255428	1.56798
	9.48276	61.3333	63	65			14.1643	57.1111	57.1111	59.6667			30.9623	52.8889	55.7778	58.3333			38.8889	61.1111	65	77.7778			30.3279	39.4636	56.3863
	9.48276	57.4444	62.1111	65			15.864	57.8889	57.8889	62.3333			30.3347	54.7778	61.8889	62.2222			39.4444	62.2222	63.8889	76.6667			36.0656	43.295	53.8941
	9.48276	58.5556	62	64.4444			14.1643	57.3333	57.3333	62.3333			30.3347	53.2222	58.5556	61.6667			38.8889	61.1111	65	78.3333			35.2459	43.295	57.0093
MB plant	9.48276	59.1111	62.3704	64.8148		MB plant	14.7309	57.4444	57.4444	61.4444		MB plant	30.5439	53.6296	58.7407	60.7407		MB plant	39.0741	61.4815	64.6296	77.5926		MB plant	33.8798	42.0179	55.7632
	0	1.52201	0.416464	0.243717			0.566572	0.231296	0.231296	0.888889			0.209205	0.582083	1.76655	1.21434			0.185185	0.37037	0.37037	0.489954			1.79165	1.27714	0.951729

## Sheet: Antagonism against sclerotia
after 20 days of cocultivation
	Inhibition of R. solani sclerotia
	Control	MB	MB medium	MB plant	MB insect
1	61.175	58.609	62.379	52.429	52.834
2	69.39	67.424	53.47	59.576	57.495
3	77.188	57.848	58.942	58.383	51.388
4	77.07	63.491	54.028	51.423	62.724
5	74.284	59.624	66.018	51.767	58.273
6	82.354	62.355	51.715	51.373	51.716
The dashed line indicates borders of the sample zone used for quantitation of the color intensity corresponding to the density of primordia of sclerotia using the ImageJ software.

## Sheet: Antagonism against bacteria
			Inhibition of the growth of bacteria
				4d	8d	4d
				B. pumilus		Enterococcus	Enterobacter
		MB parent	1	3.2	3.2	2.8	2.7
		MB parent	2	3.1	3.2	2.7	2.75
		MB parent	3	3.3	3.3	2.7	2.75
		MB parent	4	3.3	3.3	2.7	2.8
		MB parent	5	3.1	3.1	2.8	2.75
		MB parent	6	3.2	3.2	2.8	2.75
				3.2	3.21667	2.75	2.75
				0.0365148	0.0307318	0.0223607	0.0129099
		MB medium	1	3.1	3.2	2.6	2.6
		MB medium	2	3.2	3.2	2.75	2.7
		MB medium	3	3	3.1	2.85	2.8
		MB medium	4	3.1	3.2	2.8	2.65
		MB medium	5	3.1	3.2	2.8	2.7
		MB medium	6	3.2	3.2	2.8	2.8
				3.11667	3.18333	2.76667	2.70833
				0.0307318	0.0166667	0.035746	0.0327024
		MB plant	1	3.5	3.5	2.6	2.8
		MB plant	2	3.6	3.6	2.8	2.7
		MB plant	3	3.2	3.3	2.9	2.7
		MB plant	4	3.3	3.3	2.7	2.8
		MB plant	5	3.3	3.3	2.7	2.8
		MB plant	6	3.4	3.4	2.7	2.7
				3.38333	3.4	2.73333	2.75
				0.0600925	0.0516398	0.0421637	0.0223607
		MB insect	1	3.4	3.5	2.7	2.7
		MB insect	2	3.5	3.4	2.8	2.6
		MB insect	3	3.3	3.3	2.8	2.7
		MB insect	4	3.3	3.4	2.7	2.7
		MB insect	5	3.3	3.3	2.7	2.7
		MB insect	6	3.2	3.3	2.6	2.7
				3.33333	3.36667	2.71667	2.68333
				0.0421637	0.0333333	0.0307318	0.0166667

## Sheet: Lipase
	Nonspecific lipase (A405/min/mg protein)
	MB parent	MB medium	MB plant	MB insect
1	1.19153	1.13313	0.858307	1.04327
2	1.25607	0.927254	1.045	0.696322
3	1.21003	1.17154	1.04292	0.864131
4	1.39504	0.681405	0.819348	0.700913
											Var 2	Var 3	Var 4	Var 5	Var 6	Var 7
																		Var 1
Галерия		1	2	3	4	5	6	7	8	9	10	11	12	13	14	15
	M.r. 1*10*8	0	0	0	0	2.9703	2.9703	7.92079	15.8416	20.7921	32.6733	43.5644	53.4653	56.4356	59.4059	60.396		1.28705
	M.r. 1*10*8 medium	0	0	0	0	2.9703	2.9703	13.8614	21.7822	24.7525	31.6832	39.604	46.5347	48.5149	53.4653	58.4158		1.07731
	M.r. 1*10*8 plant	0	0	0	0	0	1.9802	2.9703	5.94059	6.93069	8.91089	8.91089	13.8614	13.8614	16.8317	20.7921		0.941395
	M.r. 1*10*8 insect	0	0	0	0	2.94118	6.86275	10.7843	15.6863	18.6275	25.4902	27.451	31.3725	31.3725	39.2157	45.098		0.753789
					корреляция	0.22631	-0.647197	-0.00416799	0.257503	0.354441	0.480475	0.61972	0.695679	0.718695	0.628983	0.551536
															Var1:Var2: r = 0,4805; p = 0,5195
															Var1:Var3: r = 0,6197; p = 0,3803
															Var1:Var4: r = 0,6957; p = 0,3043
															Var1:Var5: r = 0,7187; p = 0,2813
															Var1:Var6: r = 0,6290; p = 0,3710
															Var1:Var7: r = 0,5515; p = 0,4485

## Sheet: Protease
	Nonspecific protease (A366/min/mg protein)
	MB parent	MB medium	MB plant	MB insect
1	1.79244	2.67463	2.07961	3.40005
2	5.41761	2.81332	1.46155	1.23636
3	4.00564	2.20882	1.9715	2.74649
4	3.42493	3.04871	0.974481	1.82844

## Sheet: Dtx
		Amounts of destruxins (Dtx), μg/mg DW
		dtxE	dtxA	dtxB
	1	2.5974	1.98484	1.34004
	2	2.34915	1.91069	1.29329
	3	2.29334	1.84978	1.29398
	4	2.34679	1.92994	1.34208
	MB Parent	2.39667	1.91881	1.31735
		0.0681391	0.0278619	0.0136968
	1	1.51363	0.558572	0.180447
	2	1.53312	0.488405	0.270106
	3	1.51464	1.31694	0.827893
	4	1.53025	1.33255	0.838298
	MB Medium	1.52291	0.924117	0.529186
		0.00510406	0.231768	0.176427
	1	8.10765	4.21018	1.6662
	2	8.136	4.11806	1.68746
	3	6.65413	4.37244	3.03649
	4	6.76656	4.61053	3.15554
	MB Plant	7.41608	4.3278	2.38642
		0.408146	0.107917	0.410427
	1	6.45127	3.83271	2.46185
	2	6.51609	3.56697	2.4813
	3	7.03517	4.95603	2.4823
	4	6.88341	4.94844	2.44436
	MB Insect	6.72149	4.32604	2.46745
		0.141369	0.365585	0.00902245

## Sheet: Colonizatoin of plants
	20 days after inoculation, 10*8 conidia/mL
	Plant colonization, %
# container	MB parent	MB medium	MB plant	MB insect
1	2	3	2	0
2	1	1	0	0
3	3	1	3	1
4	4	2	3	1
5	0	0	1	2
6	0	0	2	1
7	0	2	1	4
8	0	0	3	1
9	0	3	1	1
10	1	0	0	0
11	2	0	1	1
12	0	1	1	0
13	0	1	2	1
14	0	0	1	1
15	2	1	1	1
16	1	0	0	0
17	1	1	2	2
18	2	1	2	2
19	0	1	2	3
20	0	0	0	3
%	19	18	28	25
n = 100 plants per treatment group, n = 5 plants from each container.

## Sheet: Growth on medium
	Fungal colony diameter, cm
		days
	medium	5	10	15	20
MB parent	SDAY	2.3	4.1	6.5	6.8
		2.3	4.1	6.3	7
		2.4	4.2	6.3	7
		2.5	4.3	6.3	7
		2.375	4.175	6.35	6.95
		0.0478714	0.0478714	0.05	0.05
	PDA	3.2	5	7.3	9
		3.2	5.1	7.5	9
		3	5.4	7.5	9
		3	5.4	7.6	9
		3.3	5.225	7.475	9
		0.057735	0.103078	0.0629153	0
	MM+k	2.7	5	8	9
		2.6	5.1	8	9
		2.6	5.1	8	9
		2.6	5.1	8	9
			5.2
			5.3
		2.625	5.13333	8	9
		0.025	0.0421637	0	0
	MM+g	2.6	4.8	7.6	8
		2.8	4.9	7.6	7.6
		2.7	5.4	7.7	7.5
		2.7	5.6	7.4	7.5
		2.7		8	7.5
		2.7		8	7.5
		2.7	5.175	7.71667	7.6
		0.0258199	0.193111	0.0980363	0.0816497
MB medium	SDAY	2.5	4.3	6.4	6.6
		2.5	4.3	6.5	6.5
		2.6	4.3	6.8	7
		2.6	4.3	7	7
		2.55	4.3	6.675	6.775
		0.0288675	0	0.137689	0.131498
	PDA	3.2	5.4	7.4	9
		3.3	5.5	7.5	9
		3.4	5.6	7.6	9
		3.4	5.7	7.7	9
		3.325	5.55	7.55	9
		0.0478714	0.0645497	0.0645497	0
	MM+k	2.6	5.1	7.8	9
		2.7	5.1	7.8	9
		2.7	5.2	8	9
		2.7	5.3	8	9
		2.675	5.175	7.9	9
		0.025	0.0478714	0.057735	0
	MM+g	2.6	4.8	7.3	7.5
		2.5	4.9	7.4	7.5
		2.5	5	7.4	7.8
		2.5	5	7.4	7
		2.525	4.925	7.375	7.45
		0.025	0.0478714	0.025	0.165831
MB plant	SDAY	2.5	4	6.3	6.8
		2.5	4	6.3	6.8
		2.5	4	6.3	6.9
		2.6	4.1	6.4	7
		2.6	4.1	6.4	7
			4.2	6.5	7.2
		2.54	4.06667	6.36667	6.95
		0.0223607	0.0333333	0.0333333	0.0619139
	PDA	2.9	4.9	7	8
		2.9	5	7.1	8
		3	5.1	7.3	8
		3	5.2	7.3	7.5
		2.95	5.05	7.175	7.875
		0.0288675	0.0645497	0.075	0.125
	MM+k	2.7	5	8	9
		2.7	5.1	8.1	9
		2.7	5.1	8.1	9
		2.7	5.1	8.2	9
		2.7	5.075	8.1	9
		0	0.025	0.0408248	0
	MM+g	2.3	4.4	7	7.5
		2.4	4.6	7.1	7.5
		2.4	4.7	7.2	8
		2.5	4.7	7.2	8
		2.4	4.6	7.125	7.75
		0.0408248	0.0707107	0.0478714	0.144338
MB insect	SDAY	2.5	4.2	6	6.8
		2.6	4.3	6.4	7
		2.6	4.3	6.5	7
		2.6	4.3	6.5	7.4
		2.575	4.275	6.35	7.05
		0.025	0.025	0.119024	0.125831
	PDA	3.2	5.5	7.7	9
		3.3	5.5	7.7	9
		3.3	5.7	7.8	9
		3.4	5.8	7.9	9
		3.3	5.625	7.775	9
		0.0408248	0.075	0.0478714	0
	MM+k	2.6	4.8	7.3	9
		2.5	4.9	7.4	9
		2.5	4.9	7.5	9
		2.5	4.9	7.5	9
		2.525	4.875	7.425	9
		0.025	0.025	0.0478714	0
	MM+g	2.7	5	7.6	7
		2.6	5	7.6	7.5
		2.6	5.1	7.7	7.5
		2.6	5.2	7.7	7.5
		2.625	5.075	7.65	7.375
		0.025	0.0478714	0.0288675	0.125
